# Supplementary material for: A Clinical Scoring Model to Predict the Effect of Induction Chemotherapy With Definitive Concurrent Chemoradiotherapy on Esophageal Squamous Cell Carcinoma Prognosis
Source: Front Oncol. 2021 Nov 29;11:703074. doi: 10.3389/fonc.2021.703074 (PMC8666950; doi:10.3389/fonc.2021.703074)
Supplement: Supplementary file 2 [file Table_2.xlsx]

## Sheet: Sheet1
ID	Sex	Age	Smoking history	KPS	Weight loss	pain of chest and back	tumor length，cm	tumor location	Maximum lymph node diameter，cm	T	N	Induction Chemotherapy	IC cycles	Numbers of combination drugs of IC	response assessment after IC	adjuvant chemotherapy	adjuvant chemotherapy cycles	Numbers of combination drugs of adjuvant chemotherapy	Radiation dose, Gy	relapse	Death	PFS	OS	fistula	response assessment to therapy
54570	Female	62		90			2	Upper thoracic	0	T4	N0	No				No			5400	Yes	Death	8	18	No	PR
169023	Male	46	Yes	90	No	No	4	Upper thoracic	＜1	T3	N0	No				Yes	2	2	6000	Yes	Alive	15	21	No	SD
194262	Female	66		90	No	Yes	8	Lower thoracic	0.8	T4	N2	No				Yes	4	2	6000	Yes	Death	13	22	No	SD
239018	Female	65		80	No	No	4	Upper thoracic	0.9	T4	N0	Yes	6	2	PD	Yes	5	2	5610	Yes	Death	14	30	Yes	No evaluation
250155	Male	50	Yes		No	No	6	Upper thoracic	0	T4	N0	No				No			5000	No	Death	3	3	No	No evaluation
255816	Male	72		80	No	No	6.2	Lower thoracic	1.1	T3	N0	No				No			5400	Yes	Death	4	22	No	PR
258139	Male	84	Yes	70	No	No	6.7	Upper thoracic	0.7	T3	N0	No				Yes	3	2	6000	Yes	Death	4	38	No	PD
260008	Male	48			Yes	Yes	12	Lower thoracic	1.2	T4	N3	No				No			4140	Yes	Alive	1	3	No	PD
260067	Male	65			No	No	9.4	Upper thoracic	＜1	T3	N0	No				Yes	3	2		No	Alive	125	125	No	CR
261020	Male	53	Yes		No	No	7.5	Upper thoracic		T4	N2	No				Yes	4	2	5400	Yes	Death	113	120	No	CR
262500	Male	65	Yes	80	Yes	No	3.3	Upper thoracic	2.299	T3	Nx	No				No				Yes	Alive	8	9	No	SD
262754	Male	80	Yes		No	No	6	Upper thoracic	0	T2	N0	No				No				Yes	Death	4	5	No	No evaluation
263938	Male	56	Yes		Yes	Yes	16.5	Middle thoracic		T2	N2	No				No			5400	No	Death	4	4	No	No evaluation
269020	Male	53	Yes	70	No	No	9.5	Upper thoracic	1.5	T4	N0	No				Yes	4	3	6000	Yes	Death	4	9	No	SD
270672	Male	57			No	No	6	Lower thoracic		T4	N2	No				No			5000	Yes	Death	10	13	No	PR
272529	Male	60		80	No	No	7.4	Middle thoracic	0	T3	N0	Yes	2	2	PR	No			5040	Yes	Death	4	14	No	SD
272561	Male	68	Yes	80	No	No	4.8	Cervical	0.8	T4	N1	No				No			5000	Yes	Death	37	40	No	PR
272773	Male	77	Yes		No	No	6	Upper thoracic	＞1	T2	N1	No				No			6000	Yes	Death	4	7	No	No evaluation
273783	Male	68		90	No	No		Upper thoracic		Tx	Nx	Yes	1	2		No			5096	No	Death	3	3	No	No evaluation
274809	Male	67	Yes	80	No	No	5.4	Upper thoracic	1.2	T3	N1	No				No			5040	Yes	Death	12	18	No	PR
275948	Male	67		80	Yes	No	4.8	Middle thoracic	1.1	T4	N0	No				Yes	3	2	5400	Yes	Death	18	21	No	PR
276458	Male	76	Yes	100	No	No	6	Middle thoracic	0	T4	N0	No				No			5400	Yes	Death	25	28	No	No evaluation
277860	Male	78	Yes	60	No	Yes	5	Upper thoracic	1.1	T2	N1	No				No			4500	Yes	Death	16	40	No	PR
278588	Male	62	Yes	85	Yes	Yes	6	Upper thoracic	2	Tx	N3	No				No			6600	No	Death	3	3	No	PR
279700	Male	48	No	95	Yes	Yes	5	Upper thoracic	1.9	T4	N2	Yes	1	2		No			5800	Yes	Alive	3	3	No	SD
279834	Male	65	Yes	90	No	Yes	7.2	Lower thoracic	3.9	T4	N2	No				No			4500	Yes	Death	7	10	No	No evaluation
280085	Female	71	No	80	No	No	3	Cervical	1.6	T4	N1	No				Yes	2	2	6000	No	Alive	114	114	No	PR
280129	Male	67	Yes	80	No	No	5	Cervical	0.7	T3	N1	No				Yes	2	2	6000	No	Alive	31	31	No	PR
280628	Male	70	Yes	90	Yes	No	9.5	Upper thoracic	0.9	T4	N2	No				No			6000	No	Death	3	3	No	SD
280644	Female	64	Yes	90	No	No	8	Middle thoracic	1	T4	N0	No				Yes	2	2	6000	No	Alive	4	4	No	PR
282704	Female	75	No	90	No	Yes	9	Lower thoracic	1.1	T4	N1	No				No			5400	Yes	Death	35	71	Yes	SD
286303	Male	53		75	Yes	No	5	Upper thoracic	1.3	T4	N1	No				No				Yes	Death	30	31	No	SD
286324	Male	51	Yes	90	No	Yes	10.5	Upper thoracic	1.2	T4	N2	No				No			5400	Yes	Death	7	10	Yes	PR
288675	Male	68	No	80	Yes	No	5	Cervical	0.8	T4	N1	No				Yes	2	2	5040	Yes	Death	15	17	No	SD
289159	Male	71	Yes	80	Yes	No	6	Lower thoracic	＜1	Tx	N3	No				No			5250	Yes	Death	13	17	No	No evaluation
290960	Male	76	Yes		No	No	3.5	Upper thoracic	＜1	T3	N1	No				No				Yes	Death	17	26	No	SD
292621	Male	77	Yes	80	No	No	4.6	Middle thoracic	1.6	T4	N3	Yes	3	2	PD	No			4760	Yes	Death	3	18	No	SD
292921	Male	53	Yes	80	No	No	9	Middle thoracic	1.1	T4	N3	Yes	5	2	SD	Yes	2	2	5580	Yes	Alive	8	12	No	SD
293120	Male	60	Yes	80	Yes	No	9	Middle thoracic	＜1	T4	N0	No				No			6000	No	Alive	40	40	No	CR
293322	Female	56		80	Yes	No	4	Middle thoracic	＜1	T3	N1	No				No			5400	Yes	Death	4	24	No	PR
294577	Male	59	Yes	80	No	No		Cervical	0.6	T3	N1	No				No			5180	Yes	Death	2	10	No	PD
295566	Male	69	Yes	80	No	No	4.5	Upper thoracic	3.1	T4	N2	No				No			6600	Yes	Death	31	34	No	SD
297417	Male	63	Yes	90	No	No	5.5	Lower thoracic	＜1	T2	N1	Yes	2	3	PR	Yes	4	3	6000	Yes	Death	10	19	No	PR
299369	Male	61	Yes	90	No	No	4	Middle thoracic		T3	N3	Yes	3	2	PR	Yes	2	2	5600	Yes	Death	7	18	No	No evaluation
299457	Male	67		70	Yes	No	8.5	Upper thoracic	1.8	T4	N2	No				No			6000	No	Alive	3	3	No	No evaluation
300085	Male	53	Yes	90	No	No	3	Upper thoracic	3.1	T2	N2	No				No			5940	No	Alive	8	8	No	CR
302866	Male	74	Yes	85	No	Yes	3	Lower thoracic	2.2	Tx	N1	No				No			5040	Yes	Death	8	11	No	No evaluation
304980	Male	40	Yes	90	No	No	7	Cervical	1.32	T3	N3	Yes	1	2		Yes	2	2	5040	Yes	Death	4	14	No	SD
306830	Male	53	Yes	80	No	No	8.6	Cervical	1.2	T4	N1	No				Yes	3	2	5940	Yes	Death	2	8	No	No evaluation
306950	Male	49	Yes	90	No	No	4	Upper thoracic	0	T4	N0	Yes	1	2		No			6000	Yes	Death	4	6	Yes	PR
307285	Female	66	No	90		No	9.5	Upper thoracic	0.9	T3	N1	No				Yes	2	2	6000	Yes	Death	9	20	No	PR
307522	Male	49	Yes	100	Yes	No	8.5	Lower thoracic	＜1	T3	N1	No				No			6000	Yes	Death	13	14	No	SD
309053	Male	49	Yes	90	Yes	No	10	Upper thoracic	0	T4	N0	Yes	1	2		Yes	2	2	5400	No	Alive	57	57	No	PR
312339	Male	44	Yes	90	Yes	No	8.5	Middle thoracic	0.5	T4	N1	No				No			4300	Yes	Death	2	2	No	No evaluation
313507	Male	58	No	90	No	No		Upper thoracic	＜1	T3	N1	No				Yes	6	2	5000	No	Alive	55	55	No	SD
314283	Male	51	Yes	90	No	No	3.9	Middle thoracic	0	T3	N0	No				No			5400	Yes	Alive	18	22	No	SD
314836	Male	58	Yes	80	No	No	18	Middle thoracic	0.84	T4	N2	No				No			5040	No	Alive	14	14	No	PR
315856	Male	41	Yes	80	No	Yes	6.5	Cervical	0	T4	N0	No				Yes	1	2	6000	Yes	Alive	8	11	Yes	SD
318127	Male	79	No	70	No	No	3	Lower thoracic	0	T4	N0	No				No			5040	Yes	Death	19	26	Yes	SD
319157	Male	43	Yes	80	No	No	14.5	Lower thoracic	2.61	T3	N2	No				No			5040	Yes	Death	38	60	No	SD
319877	Male	39	Yes	90	Yes	No	6	Upper thoracic	0	T3	N0	No				Yes	4	2	6000	Yes	Alive	7	53	Yes	SD
320142	Male	66	Yes	80	Yes	No	7	Middle thoracic	1.5	T3	N2	No				No			6000	Yes	Death	4	7	No	PD
322193	Male	71	Yes		No	Yes	5.5	Lower thoracic	1.9	T4	N2	No				No			6000	Yes	Death	4	6	No	No evaluation
323645	Male	60	No	80	No	No	4	Middle thoracic	0.9	T4	N1	No				Yes	2	2	6000	Yes	Death	10	17	No	SD
324305	Male	45	Yes	80	No	No	7.5	Middle thoracic	0.8	T4	N2	Yes	2	2	PD	No			5000	No	Alive	5	5	Yes	PD
324487	Male	56	No	80	No	No	7	Upper thoracic	0	T3	N0	No				Yes	4	2	6000	No	Alive	63	63	No	SD
326562	Male	58	No	80	No	No	1.2	Cervical	0	T3	N0	No				Yes	4	2	5040	Yes	Death	6	10	No	SD
326774	Male	45	Yes	80	No	No	7.5	Lower thoracic	1.04	T3	N2	Yes	1	2		No			6000	No	Death	42	42	No	PR
328838	Female	66	No	90	Yes	Yes	7.8	Upper thoracic	2.529	T4	N1	No				Yes	1	2	4500	Yes	Death	3	6	No	CR
330179	Male	39	Yes	90	No	No	13.1	Middle thoracic	1.07	T4	N1	No				Yes	2	2	6000	No	Death	82	82	No	CR
330488	Male	54	Yes	90	No	No	7	Middle thoracic	0.97	T4	N2	No				No			5040	Yes	Death	20	23	No	CR
330928	Female	35	No	90	No	No	3.2	Cervical	0.8	T3	N1	No				No			5040	No	Alive	92	92	No	PR
331276	Male	61	No	80	No	No	4.4	Upper thoracic	1.53	T4	N1	No				No			5580	No	Alive	8	8	No	PR
331561	Male	56	Yes	90	No	No	6.5	Lower thoracic	2.16	T4	N1	Yes	1	3		Yes	2	2	5400	Yes	Death	13	19	No	PR
333184	Male	50	Yes	80	Yes	Yes	7.5	Lower thoracic	1.48	T3	N3	No				Yes	6	2	5400	No	Alive	12	12	No	SD
333265	Male	45	Yes	90	No	No	8.2	Upper thoracic	1.139	T4	N1	Yes	1	2		Yes	1	2	5000	Yes	Death	3	6	Yes	SD
333295	Male	48	Yes	90	No	No	3.9	Upper thoracic	1.34	T3	N1	Yes	1	2		Yes	3	2	6000	No	Alive	10	10	No	PR
334508	Female	55		90	No	No	11	Upper thoracic	1.2	T4	N1	No				Yes	1	2	6000	Yes	Death	4	8	No	PR
334698	Female	57	Yes	80	Yes	Yes	9	Middle thoracic	1.149	T4	N2	No				No			6000	Yes	Death	10	17	No	PR
334842	Male	63	Yes	90	Yes	No	4	Cervical	1.4	T3	N2	No				Yes	2	2	6600	Yes	Alive	8	11	No	PR
334874	Male	64	Yes	90	Yes	No	8.5	Middle thoracic	1.3	T4	N3	Yes	1	2		No			5000	Yes	Death	4	7	No	SD
336626	Male	56	No	100	No	No	3	Upper thoracic	0	T4	N0	Yes	1	2		No			6000	Yes	Death	34	56	No	PR
337429	Female	56	No	100	No	No	5.7	Upper thoracic	0	T3	N0	Yes	1	2		Yes	4	3	6000	Yes	Death	7	7	Yes	SD
337498	Male	53	Yes	90	Yes	Yes	5.6	Lower thoracic	1.72	T4	N1	No				Yes	2	2	6000	Yes	Death	4	7	No	PR
338304	Female	67	No	80	No	No	7.5	Middle thoracic	3.21	T4	N2	No				Yes	2	2	5000	No	Alive	11	11	No	PR
339908	Male	64	No	90	Yes	No	11.3	Upper thoracic	1.08	T3	N1	No				No			5940	Yes	Alive	36	89	No	PR
340030	Male	50	No	90	No	No	3.4	Middle thoracic	1.8	T2	N1	No				Yes	3	2	5400	Yes	Alive	3	10	No	PD
340208	Male	65	No	80	Yes	No	9.8	Middle thoracic	1.03	T2	N1	Yes	2	2	CR	Yes	1	2	6000	Yes	Death	4	11	No	PR
340706	Male	50	Yes	90	No	No	5.5	Middle thoracic	1.55	T4	N1	No				Yes	3	2	6000	Yes	Death	4	22	No	PR
341135	Male	55	Yes	90	No	No	7.7	Upper thoracic	1.54	T3	N2	No				Yes	3	2	6000	No	Alive	48	48	No	PR
342669	Male	69	Yes	80	Yes	Yes	4	Cervical	0	T3	N0	No				No			6600	Yes	Death	1	2	No	PD
342937	Male	65	No	100	Yes	No	7.9	Lower thoracic	1.8	T4	N1	Yes	1	2		No			5040	Yes	Death	21	36	No	No evaluation
345267	Female	59	No	90	No	No	7.8	Upper thoracic	0.94	T4	N2	No				Yes	4	2	5000	Yes	Death	12	14	No	PR
345582	Male	58	No	70	Yes	No	12	Upper thoracic	1.42	T4	N2	No				Yes	4	2	6000	Yes	Death	8	10	No	PR
345583	Male	64	No	80	Yes	Yes	5.5	Upper thoracic	0	T3	N0	No				Yes	3	2	6000	No	Alive	87	87	No	PR
346125	Male	58	No	90	Yes	Yes	8	Middle thoracic	4.42	T3	N2	No				No			4500	Yes	Death	3	9	No	PR
346580	Male	60	No	90	No	No	3.5	Middle thoracic	2.17	T3	N3	No				Yes	2	2	5000	Yes	Death	21	24	No	PR
347707	Male	52	Yes	70	No	No	7.5	Upper thoracic	1.63	T2	N1	No				No			5040	No	Alive	41	41	No	SD
347847	Male	60	No	90	No	No		Upper thoracic	3.2	T4	N3	Yes	4	3	PR	No				Yes	Death	13	13	No	PR
348311	Male	45	Yes	70	Yes	No	8.5	Upper thoracic	0.95	T3	N1	No				Yes	4	2	6000	Yes	Death	65	74	No	SD
349137	Female	61	Yes	90	Yes	No	7.6	Middle thoracic	0.9	T4	N2	No				Yes	2	2	6000	Yes	Death	2	16	No	PR
349931	Male	52	Yes	90	No	No	6.5	Upper thoracic	1.65	T3	N1	No				Yes	1	2	6000	No	Death	4	4	No	SD
350104	Male	49	Yes	90	Yes	No	15	Lower thoracic	0.8	T3	N2	Yes	1	2		No			5000	No	Alive	41	41	No	PR
350373	Male	58	Yes	80	No	No	10.1	Middle thoracic	0	T2	N0	No				Yes	6	2	5400	Yes	Death	23	51	No	SD
350474	Male	68	Yes	80	No	No	7.8	Upper thoracic	0	T3	N0	No				Yes	1	2	5040	Yes	Death	5	11	Yes	SD
351035	Male	53	No	90	No	No	8	Middle thoracic	1.51	T3	N1	No				Yes	2	2	6000	Yes	Death	5	8	No	PR
351099	Female	65	No	90	No	Yes	5.5	Middle thoracic	0.96	T3	N1	No				Yes	2	2	5040	Yes	Death	5	7	Yes	SD
351252	Male	55	No	90	No	Yes	7	Middle thoracic	1.42	T3	N2	No				Yes	5	2	5940	Yes	Death	24	28	No	CR
351472	Male	56	Yes	80	No	No	8	Middle thoracic	0	T3	N0	Yes	1	2		Yes	3	2	5400	No	Alive	50	50	No	PR
352245	Male	59	Yes	90	Yes	No	6.4	Middle thoracic	1.29	T3	N1	No				Yes	1	2	6000	Yes	Death	7	13	No	SD
352500	Male	58	Yes	80	No	No	7.3	Middle thoracic	0.7	T3	N3	No				No			5040	Yes	Death	4	7	No	CR
353587	Female	74	No		No	No	8	Middle thoracic	1	T4	N2	No				No			4500	No	Death	2	2	No	PD
353873	Female	59	No	90	No	No	6	Upper thoracic	0	T4	N0	No				Yes	4	2	5040	No	Alive	83	83	No	PR
354358	Male	56	Yes	80	No	No	5.8	Upper thoracic	1.18	T3	N1	No				No			6400	No	Alive	38	38	No	SD
355134	Male	56	No	100	No	No	7.5	Lower thoracic	1.62	T4	N1	No				No			6000	No	Death	4	4	No	PR
356726	Male	56	Yes	90	No	No	6.1	Upper thoracic	0	T3	N0	No				No			5040	Yes	Alive	20	38	No	SD
356820	Male	67	Yes	90	No	No	4.5	Middle thoracic	1.19	T4	N2	No				Yes	3	2	6000	Yes	Death	10	12	No	CR
356912	Male	74		90	No	No	7.5	Middle thoracic	2.5	T3	N3	No				No			6000	No	Death	6	6	No	PR
358095	Female	67	No	80	Yes	No	6	Lower thoracic	1.26	T3	N1	No				No			6000	No	Alive	38	38	No	PR
358357	Male	60	Yes	95	No	No	6.7	Middle thoracic	1.69	T3	N1	Yes	2	2	PR	No			6000	No	Alive	38	38	No	PR
358753	Male	49	No	90	No	Yes	15.5	Middle thoracic	2.299	T4	N1	Yes	1	2		Yes	4	2	5940	Yes	Death	7	17	No	PR
359641	Male	72	Yes	80	No	No	10.5	Middle thoracic	1.3	T2	N2	No				No			6000	Yes	Death	13	17	No	PR
360189	Male	59	Yes	80	No	Yes	4.2	Upper thoracic	0	T4	N0	No				Yes	2	2	5940	Yes	Death	3	39	No	PR
361726	Male	49	Yes	80	No	No	4	Upper thoracic	3.6	T2	N1	Yes	1	3		No			5220	Yes	Death	2	5	Yes	SD
362065	Male	64	Yes	80	No	No	3	Cervical	＜1	T3	N1	No				Yes	3	2	5040	Yes	Alive	4	5	No	PR
362134	Male	70	Yes	95	No	No	7.9	Lower thoracic	0	T4	N0	No				No			4140	Yes	Death	2	10	No	PR
362157	Male	51	Yes	90	Yes	No	13	Middle thoracic	0.7	T4	N1	Yes	2	2	SD	Yes	3	2	5040	Yes	Death	5	10	No	SD
362541	Male	69	Yes		No	Yes	3.5	Middle thoracic	1.4	T4	N3	No				No			4500	Yes	Death	0	3	No	PD
363343	Male	61	Yes	90		No	6	Middle thoracic	3.6	T4	N2	Yes	1	3		No			6000	Yes	Death	18	18	No	SD
364938	Male	71	Yes	90		No	8	Upper thoracic	1.2	T4	N0	Yes	4	2	SD	Yes	6	2	6000	Yes	Death	12	16	No	SD
365073	Male	58	Yes	90	No	Yes	5	Lower thoracic	7.16	T4	N1	No				Yes	3	2	6000	Yes	Death	6	14	No	SD
365492	Male	56	No	90	No	No	11.5	Upper thoracic	1.25	T3	N1	Yes	2	2	SD	Yes	3	2	6000	No	Alive	84	84	No	PR
365514	Male	70	Yes	90	No	Yes	7.5	Upper thoracic	0	T4	N0	Yes	1	2		Yes	4	2	6000	No	Alive	79	79	Yes	PR
365649	Male	55	Yes	90	No	No	9.2	Middle thoracic	2.35	T4	N2	No				No			5040	Yes	Alive	2	15	Yes	SD
366478	Male	64	Yes	90	No	No	6.6	Middle thoracic	10.92	T2	N1	No				Yes	2	2	5400	Yes	Alive	2	34	No	SD
367129	Male	70	No	70	No	No	7	Middle thoracic	0	T3	N0	No				No			5040	Yes	Death	50	55	No	PR
367641	Male	66	Yes	90	No	No	3.5	Middle thoracic	1.41	T3	N1	No				Yes	4	2	6000	Yes	Death	34	36	No	SD
368001	Male	72	Yes	90		No	14	Upper thoracic	0	T4	N0	No				Yes	2	2	6000	Yes	Death	18	25	Yes	PR
369565	Male	45	Yes	90	No	Yes	7.5	Middle thoracic	＜1	T3	N1	Yes	1	2		Yes	4	2	6000	Yes	Alive	7	77	No	PR
370008	Male	49	Yes	90	No	Yes	12.2	Middle thoracic	1.76	T4	N2	No				No			4140	Yes	Death	13	17	Yes	CR
370521	Male	58	No	90	No	No	9	Upper thoracic	0	T3	N0	Yes	5	2	SD	No			6000	No	Alive	78	78	No	PR
371490	Male	60	Yes	90	No	No	6.5	Middle thoracic	1.22	T4	N2	No				Yes	3	2	6000	Yes	Death	7	18	No	PR
372328	Male	82	Yes		No	No	3.7	Lower thoracic	＜1	T4	N1	No				No			5400	Yes	Alive	3	77	No	PR
372768	Male	63	Yes	90	Yes	No	6.2	Lower thoracic	3	T3	N2	Yes	2	2	PR	No			5040	No	Alive	77	77	No	PR
372913	Female	47	No	90	No	No	4.5	Upper thoracic	1.5	T4	N3	No				Yes	2	2	5000	Yes	Death	8	12	No	PR
373793	Male	58	Yes	90	No	No		Middle thoracic	1.3	T4	N1	No				Yes	4	2	6000	Yes	Death	8	17	No	CR
374385	Male	52	Yes	90	Yes	Yes	5.5	Lower thoracic	2.36	T3	N2	Yes	1	2		Yes	4	2	5400	Yes	Death	5	16	No	SD
376278	Female	61	No	90	No	No	6.5	Upper thoracic	1.139	T4	N1	No				No			6000	Yes	Death	9	15	No	CR
376371	Male	64	Yes	80	No	No	5	Middle thoracic	1.2	T4	N1	Yes	1	2		No			5400	Yes	Death	31	66	No	PR
376416	Female	86		80	Yes	No	5	Middle thoracic	0	T3	N0	No				No			6000	No	Death	2	2	No	PR
376945	Male	34	Yes	90	No	No	4	Lower thoracic	3	T4	N1	Yes	1	2		Yes	2	2	6000	Yes	Death	17	39	No	PR
377166	Male	57	Yes	90	No	Yes	4.5	Middle thoracic	2.06	T4	N2	Yes	1	3		Yes	1	2	5400	Yes	Death	3	9	No	SD
377399	Male	57	Yes	80	No	No	4	Cervical	0	T3	N0	No				No			6000	Yes	Alive	2	75	No	PR
378673	Male	61	Yes	80	No	No	5	Middle thoracic	3.5	T4	N1	No				Yes	3	2	5940	No	Alive	12	12	No	CR
379145	Male	70		80	No	No	5.6	Middle thoracic	1.66	T3	N1	No				No			5400	Yes	Death	56	70	No	PR
379578	Male	60	Yes	90	No	No	4.7	Middle thoracic	1.47	T4	N1	Yes	1	3		Yes	3	2	6000	Yes	Death	16	16	No	PR
379783	Male	70	Yes	90	No	Yes	7.5	Middle thoracic	0	T3	N0	Yes	1	2		Yes	2	3	5940	Yes	Alive	59	74	No	PR
380049	Male	54	Yes	90	No	Yes	4.1	Middle thoracic	1.38	T3	N2	No				Yes	2	2	6000	Yes	Alive	3	30	No	CR
380526	Male	45	Yes	90	Yes	No	9.5	Upper thoracic	2.2	T4	N1	Yes	3	2	SD	Yes	3	2	6000	Yes	Death	13	22	No	SD
380939	Female	72	No	80		No	8	Lower thoracic	1.5	T4	N1	No				No			5400	Yes	Death	32	44	No	PR
381476	Male	55					5	Middle thoracic	0.9	T2	N1	No				Yes	3	2	5400	Yes	Death	15	27	No	PR
381790	Male	67	No	90	No	No	5.8	Middle thoracic	1.4	T4	N2	No				Yes	1	2	6000	Yes	Death	2	5	No	PR
382094	Male	41	Yes	90	No	No	6.9	Lower thoracic	1.3	T3	N1	No				No			5000	Yes	Death	2	9	No	PR
382751	Male	59	Yes	80	No	No	4.5	Upper thoracic	1.1	T4	N2	No				No			5940	No	Death	9	9	No	SD
383263	Male	63	Yes	90	No	No	3.5	Cervical	1.3	T4	N1	No				Yes	3	2	6000	Yes	Death	8	17	No	PR
384375	Male	50	Yes	80	No	No	3.8	Middle thoracic	1.7	T3	N2	Yes	2	2		No			5000	Yes	Alive	9	18	No	PR
384417	Male	57	Yes	90	No	No	7.8	Cervical	0.5	T4	N1	No				Yes	1	2	6000	Yes	Alive	4	7	No	PR
385934	Male	55	No	90	No	No	5.5	Upper thoracic	2	T4	N1	No				No			6000	Yes	Death	8	11	No	CR
386450	Male	59	Yes	90	No	No	8	Middle thoracic	0	T4	N0	Yes				No			5000	Yes	Death	2	4	Yes	CR
386723	Male	49	Yes	90	Yes	No	4.5	Middle thoracic	1.6	T4	N1	No	2	3	SD	No			4140	Yes	Death	0	3	Yes	PD
389577	Female	59	Yes	80	No	No	3.5	Upper thoracic	0.8	T2	N1	Yes	3	2	PR	Yes	3	1	6000	No	Alive	71	71	No	PR
391488	Male	74	Yes	90	No	Yes	5.7	Lower thoracic	0	T2	N0	Yes	2	2	PR	No			6000	Yes	Alive	16	19	No	PR
392568	Male	61	Yes	90	Yes	No	3.5	Upper thoracic	0	T4	N0	No				Yes	2	2	5000	Yes	Alive	5	8	No	PR
392935	Male	50	Yes	90	No	Yes	3.3	Middle thoracic	0.7	T4	N3	Yes	1	2		Yes	5	2	5000	No	Alive	70	70	No	PR
395007	Female	64	No	80	No	No	4.5	Upper thoracic	0	T4	N0	No				Yes	4	2	5550	No	Alive	69	69	No	PR
396016	Male	60	Yes	90	No	No	4	Middle thoracic	1.3	T3	N1	Yes	1	2		Yes	2	2	5446	Yes	Death	6	23	No	PR
396320	Male	63	Yes	80		No	4.5	Cervical	0	T3	N0	No				Yes	2	2	6000	Yes	Death	10	25	No	PR
396386	Male	59	Yes	80	No	No	6.8	Middle thoracic	0.9	T3	N1	No				No			5400	No	Alive	69	69	No	SD
396735	Male	61	Yes	90	No	No	5.3	Middle thoracic	0.9	T4	N1	No				No			6000	Yes	Death	5	8	No	SD
396962	Male	58	Yes	80	Yes	No	5.3	Upper thoracic	1	T3	N2	No				Yes	2	2	5400	Yes	Death	10	16	No	PR
397252	Male	67	Yes	80	Yes	No	5	Upper thoracic	0	T4	N0	No				Yes	1	2	6000	No	Death	6	6	No	PR
397681	Male	60	Yes	90	No	No	5	Lower thoracic	1.3	T3	N1	Yes	2	2	SD	No			5000	Yes	Death	6	8	No	PD
398807	Male	53	Yes	90	No	No	4	Upper thoracic	1.3	T4	N2	Yes	3	3	SD	Yes	2	2		Yes	Death	14	15	No	SD
398970	Male	68	Yes	90	No	No	4	Lower thoracic	3.3	T3	N2	Yes	1	2		No			6000	Yes	Death	14	17	No	SD
399951	Male	58	No	80	No	No	6.2	Middle thoracic	0.7	T4	N2	No				No			5000	Yes	Death	19	22	No	PR
400780	Male	69	Yes	90	No	No	4.3	Middle thoracic	1.1	T4	N2	Yes	1	2	SD	Yes	5	2	6000	Yes	Death	4	10	No	PD
401532	Male	64	Yes	80	Yes	No	5.5	Lower thoracic	0.8	T4	N2	No				No			6000	Yes	Death	12	15	No	No evaluation
401772	Male	69	Yes	80		No	4.9	Cervical		T4	N1	No				No			5040	Yes	Death	17	20	No	PR
402161	Male	57	Yes	90	No	No	7	Middle thoracic	1.4	T4	N1	Yes	2	3	PR	Yes	3	3	6000	Yes	Death	13	13	No	PR
402268	Male	65	Yes	80	No	No	5.9	Lower thoracic	1	T3	N1	No				No			5400	Yes	Death	2	14	No	PR
402337	Female	64	No	80	No	Yes	6	Cervical	0	T4	N0	No				No			5040	No	Death	9	9	No	No evaluation
402771	Male	55	Yes	90	Yes	No	5	Upper thoracic	＜1	T4	N2	No				Yes	2	2	6000	Yes	Death	6	11	No	PR
403542	Male	61	No	90	Yes	Yes	7	Lower thoracic	2	T4	N3	Yes	2	2	PR	Yes	2	2	5040	No	Alive	66	66	No	PR
403589	Male	65	No	90	No	No	5	Lower thoracic	1.5	T4	N3	Yes	4	2	SD	No			5040	Yes	Death	6	7	No	PD
403870	Male	65	No	90	No	No	5.5	Middle thoracic	3	T4	N1	Yes	3	2	SD	Yes	4	2	6000	Yes	Death	5	13	No	SD
404380	Male	60	No	80	No	No	5.1	Upper thoracic	0.7	T4	N2	Yes	2	2	PR	Yes	4	2	5040	Yes	Alive	67	68	No	PR
405102	Male	71	Yes	80	No	No	4	Lower thoracic	1.2	T3	N2	No				No			5400	Yes	Death	11	13	No	PR
405276	Male	62	Yes	80	No	No	8	Middle thoracic	1.4	T4	N2	Yes	2	2	PR	Yes	6	2	6000	No	Alive	66	66	No	PR
405313	Male	59	No	90	No	No	4	Cervical	1.1	T4	N2	No				Yes	2	2	5040	Yes	Death	17	28	No	PR
405434	Female	58	No	90	No	No	7	Upper thoracic	1.3	T4	N1	No				Yes	2	2	6000	Yes	Death	9	21	No	PR
405471	Male	58	Yes	90	No	No	8.5	Lower thoracic	0	T3	N0	No				No			5400	No	Alive	6	6	No	PR
406379	Male	56	Yes	90	No	No	3.5	Upper thoracic	1	T4	N1	No				Yes	2	2	6000	No	Alive	3	3	No	PR
406425	Male	54		90	Yes	No	7.2	Middle thoracic	0.4	T4	N3	No				Yes	2	2	5000	No	Alive	21	21	No	PR
406494	Male	66	Yes	90	No	Yes	4	Middle thoracic	1.8	T3	N2	Yes	4	3	SD	Yes	3	2	6000	No	Alive	10	10	No	SD
410510	Male	68	No	90	No	No	8	Middle thoracic	＜1	T3	N2	No				Yes	2	2	4400	No	Death	4	4	No	PR
410817	Male	62	Yes	90	No	No	9	Upper thoracic	0.5	T4	N3	No				Yes	5	2	5000	Yes	Alive	2	40	No	SD
410893	Male	61	Yes	90		No	6.1	Upper thoracic	＜1	T4	N2	No				Yes	2	2	6000	Yes	Death	10	13	No	PR
412441	Male	54	Yes	90	No	Yes	3.5	Lower thoracic	0	T3	N1	No				Yes	2	2	4140	Yes	Death	2	8	No	PR
412877	Male	57	No	90	No	No	3.2	Upper thoracic	1.7	T4	N2	Yes	1	2		Yes	3	2	6000	No	Alive	53	53	Yes	PR
413594	Male	58	Yes	80		No	4.5	Lower thoracic	＜1	T4	N1	No				No			5040	Yes	Death	2	5	No	SD
414420	Male	69	Yes	80	No	Yes	11	Middle thoracic	＜1	T3	N2	No				No			5400	Yes	Death	8	11	No	PR
416075	Male	44	Yes	90	Yes	Yes	2.8	Lower thoracic	0	T2	N0	No				Yes	2	2	5400	No	Alive	35	35	No	PR
416943	Female	65	No	90	No	No	7.2	Middle thoracic	＜1	T4	N1	Yes	2	2	SD	No			6000	No	Death	5	5	No	SD
417720	Male	65	Yes	90	No	No	5.5	Lower thoracic	1.4	T3	N1	No				Yes	2	2	6000	Yes	Death	4	7	No	PR
418293	Male	51	Yes	90	No	No	5.3	Middle thoracic	1.5	T3	N1	No				Yes	2	2	4600	Yes	Alive	14	19	No	SD
418389	Female	65	Yes	80	Yes	No	5.5	Cervical		T3	N1	No				No			6000	Yes	Death	9	12	Yes	PR
418414	Male	56	Yes	90	No	No	5.5	Upper thoracic	1.4	T4	N2	Yes	2	2	PR	No			5800	No	Death	16	16	No	PR
419042	Male	51	Yes	90	No	Yes	11.2	Middle thoracic	1.5	T4	N2	Yes	2	2	SD	No			4500	No	Death	13	13	No	PR
419997	Male	60	Yes	90	Yes	No	6.5	Lower thoracic	1.4	T3	N2	No				No			5400	No	Death	3	3	No	PR
420681	Female	62	Yes	90	Yes	No	4.5	Upper thoracic	0	T3	N0	No				Yes	1	2	5400	No	Alive	16	16	Yes	PR
421431	Male	57	Yes	90	Yes	No	10	Lower thoracic	2.6	T4	N3	No				No			5400	Yes	Death	1	3	No	PR
421515	Male	64	Yes	90	Yes	Yes	4.2	Lower thoracic	2.25	T2	N1	No				Yes	2	2	5400	No	Alive	15	15	No	PR
422059	Female	66		90	No	No	5.3	Middle thoracic	0.6	T4	N0	No				Yes	1	2	5400	No	Alive	17	17	No	SD
422704	Male	51	Yes	90	No	No	2.5	Upper thoracic	＜1	T4	N1	No				Yes	2	2	5400	No	Alive	44	44	No	PR
422753	Male	51	Yes	90	Yes	No	7.5	Middle thoracic	1.5	T3	N2	No				No			5040	No	Death	3	3	No	PR
423177	Male	71		90	Yes	No	9.6	Lower thoracic	1	T4	N2	No				No			5400	Yes	Death	2	5	No	PR
423585	Male	61		90	No	No	4	Middle thoracic	1.2	T3	N1	No				Yes	1	2	5400	No	Alive	19	19	No	PR
423672	Male	61	Yes	90	Yes	No	7.5	Middle thoracic	＜1	T4	N2	No				Yes	3	2	5040	Yes	Death	7	9	Yes	PR
424293	Male	65	Yes	90	No	No	5	Middle thoracic	0.5	T3	N1	No				No			5400	Yes	Alive	16	22	No	PR
424458	Male	76	No	90	No	No		Middle thoracic	0	T3	N0	No				No			6000	No	Alive	15	15	No	PR
425306	Male	64	Yes	90	Yes	Yes	3.7	Lower thoracic	0.9	T3	N1	No				No			5400	Yes	Death	0	3	No	PR
425844	Female	63	No	90	No	No	2.4	Cervical	＜1	T3	N1	No				No			5400	No	Alive	58	58	No	PR
426146	Male	63	Yes	90	No	No	7	Cervical	0	T2	N0	No				No			6000	Yes	Alive	6	17	No	PR
426351	Male	68	Yes	70	No	No	8	Middle thoracic	2.1	T4	N3	No				Yes	2	2	5400	Yes	Alive	7	32	No	PR
426884	Male	51	Yes	90	No	No	5.1	Middle thoracic	＜1	T3	N1	Yes	1	3		No			5400	No	Alive	16	16	No	SD
427005	Male	66		80	No	No	8	Upper thoracic		T3	N2	No				No			4140	No	Alive	17	17	No	PR
427144	Male	62	Yes	90	Yes	No	6.4	Lower thoracic	1.5	T3	N1	Yes	2	3	SD	No			5400	No	Death	12	12	No	SD
427311	Male	51	Yes	90	No	No	4.5	Upper thoracic	1	T2	N2	Yes	2	3	PR	Yes	1	2	5400	No	Alive	23	23	No	PR
427641	Female	63	No	80	No		3.5	Middle thoracic	1	T3	N3	Yes	2	3	PR	Yes	1	2	5400	Yes	Alive	6	14	No	PD
430640	Male	57	Yes				7.5	Middle thoracic	2.1	T3	N2	No				No			5400	Yes	Death	10	14	No	PR
432100	Female	64	No	90	No	No	6.7	Upper thoracic	0	T4	N0	No				Yes	1	2	5040	Yes	Death	4	12	No	PR
432945	Male	51	Yes	85	No	No	4.6	Upper thoracic	0.7	T2	N1	No				Yes	2	2	4860	Yes	Alive	32	59	No	PR
434274	Male	65	Yes	80		No	7	Middle thoracic	1.4	T3	N2	No				No			5400	Yes	Death	29	29	No	PR
434459	Male	59	Yes	80	No	No	4.3	Upper thoracic	＜1	T3	N1	No				No			5400	Yes	Alive	11	56	No	PR
435153	Male	53	Yes	90	No	No	3.8	Middle thoracic	0	T3	N0	Yes	2	2	SD	No			5400	No	Alive	56	56	No	PR
435494	Male	66		80	No	Yes	5	Lower thoracic	＜1	T3	N1	No				No			5400	No	Alive	56	56	No	PR
435510	Male	56	Yes	90	No	No	5.4	Lower thoracic	2	T3	N3	No				No			5400	Yes	Death	1	8	No	PR
436285	Male	61		80	Yes	No	12	Upper thoracic	0.8	T3	N2	No				No			5400	No	Alive	11	11	No	PR
436377	Male	68	Yes	90	Yes		6.8	Middle thoracic	1	T4	N2	Yes	2	2	PR	No			5400	No	Alive	22	22	No	PR
436392	Male	51	Yes	90	No	Yes	3.5	Upper thoracic	1.1	T3	N1	No				Yes	4	2	4320	Yes	Alive	6	17	No	PR
436727	Male	53	Yes	90	Yes	No		Middle thoracic	1.2	T3	N2	No				No			5400	No	Death	3	3	No	PR
437437	Male	60	Yes	90	No	Yes	5.7	Middle thoracic	0.8	T3	N1	No				Yes	1	2	4680	Yes	Death	10	18	No	PR
438287	Male	60	Yes	90	No		3.8	Cervical	0	T4	N0	Yes	2	2	PR	No			7000	Yes	Death	43	48	No	PR
438642	Male	54	Yes	90	Yes		6.2	Middle thoracic	0.5	T4	N1	No				No			6000	Yes	Death	5	8	No	SD
438745	Male	60	Yes	90	No	No	6	Lower thoracic	1.4	T3	N2	No				Yes	1	2	5400	No	Death	7	7	No	PR
438836	Male	76	Yes	90	No	No	4.3	Middle thoracic		T4	N1	Yes	2	2	SD	No			6000	Yes	Death	27	38	No	PR
439129	Male	61	Yes	80	No	No	9	Middle thoracic	1.1	T3	N2	No				No			4500	Yes	Death	6	10	No	SD
439358	Male	64	Yes	90	Yes	No	9.8	Middle thoracic	1.3	T3	N2	No				No			4140	No	Alive	3	3	Yes	SD
440327	Female	64		80	No	Yes	3.9	Middle thoracic	0.6	T3	N1	No				No			5040	No	Alive	6	6	No	No evaluation
440355	Male	51	No	90	Yes	Yes	5	Middle thoracic	1.2	T3	N2	No				No			4140	No	Death	9	9	No	PR
440432	Male	53	Yes	90	No	No		Upper thoracic	＜1	T3	N3	No				Yes	2	2	5400	No	Alive	54	54	No	SD
441620	Male	59	Yes	90	Yes	No	6	Upper thoracic	＜1	T4	N2	No				Yes	2	2	5400	No	Death	34	34	No	SD
442149	Male	50		90	No	No	5	Lower thoracic	1	T4	N3	Yes	2	2	PR	No			5400	No	Death	12	12	Yes	PR
442583	Male	72	Yes	90	Yes	No	9.5	Lower thoracic	1.2	T3	N1	No				No			5040	Yes	Death	5	8	No	PR
442966	Male	56		90	No	No	8.5	Cervical	＜1	T4	N1	No				Yes	5	2	5400	No	Alive	54	54	No	PR
443118	Male	56	Yes	90	No	No	4	Middle thoracic	2.4	T4	N2	Yes	1	2		Yes	1	2	5040	No	Death	5	5	Yes	PD
443209	Male	66	Yes	80	No	Yes	6	Middle thoracic	1	T3	N3	No				No			4140	No	Alive	9	9	No	SD
443297	Male	68	Yes	90	No	No	4.2	Cervical	3.1	T4	N2	Yes	1	2		Yes	3	2	6000	Yes	Death	6	8	No	PR
445423	Male	47	No	90	No	No	5	Lower thoracic	0	T4	N0	No				No			6000	Yes	Alive	9	15	No	PR
445835	Male	65	Yes	90	Yes		6	Lower thoracic	＜1	T3	N1	No				Yes	4	2	6600	No	Alive	55	55	No	PR
445844	Female	68	No	90	Yes	No	4.5	Middle thoracic	0.9	T3	N1	No				No			4400	No	Alive	52	52	No	PR
446596	Male	74	Yes	80		No	6	Upper thoracic		Tx	Nx	No				No			4500	No	Death	1	1	No	No evaluation
446969	Male	62	Yes	90	No	Yes	3.4	Upper thoracic	＜1	T1	N0	No				No			5040	Yes	Death	5	31	No	PR
447190	Female	59	No	90	No	No	5	Middle thoracic	0.6	T3	N2	No				Yes	1	1	5400	No	Alive	51	51	No	PR
447205	Female	55	No	90	Yes	No	5	Middle thoracic	0	T3	N0	Yes	3	3	PR	No			6000	No	Alive	22	22	No	PR
447311	Female	64	No	90	No	Yes	4.6	Middle thoracic	＜1	T3	N1	No				No			5940	No	Alive	39	39	No	PR
447678	Male	53	Yes	90	No	No	3	Cervical	0.6	T3	N1	No				No			5400	No	Alive	7	7	Yes	PR
447848	Male	63	Yes	80	No	No	4.5	Upper thoracic	＜1	T3	N1	No				No			5400	No	Alive	52	52	No	PR
447929	Male	68	Yes	90	Yes	No	9.5	Middle thoracic	2.4	T4	N1	Yes	1	2		Yes	4	2		Yes	Death	10	18	No	PR
448867	Male	65	Yes	90	Yes	No	3.7	Middle thoracic	2.7	T3	N3	No				Yes	2	2	5400	Yes	Death	6	20	No	PR
449036	Male	59	No	90	Yes	Yes	9.5	Lower thoracic	1.3	T3	N1	No				Yes	1	2	4140	Yes	Death	3	14	Yes	PR
449161	Male	49	Yes	80	No	No	4.6	Upper thoracic	0	T3	N0	No				No			5400	No	Alive	5	5	No	PR
450760	Male	48	Yes	90	Yes	Yes	5	Lower thoracic	0.7	T3	N2	No				No			5400	No	Alive	51	51	No	PR
450920	Male	53	Yes	90	No	No	9	Middle thoracic	1.2	T3	N3	No				No			5400	No	Alive	56	56	No	PR
451279	Male	63	Yes	85	Yes	No	6.5	Upper thoracic		T4	N1	No				Yes	4	2	6000	No	Alive	52	52	No	PR
451743	Male	65	No	90	Yes	Yes	4.7	Lower thoracic	1.4	T3	N2	No				No			4140	No	Alive	6	6	Yes	PR
452048	Male	58	Yes	90	Yes	No	6	Lower thoracic	0.8	T4	N1	No				Yes	1	2	5400	No	Alive	51	51	No	CR
452358	Female	75	No	80		No	5	Upper thoracic	1	T4	N1	No				No			5400	Yes	Death	10	14	No	No evaluation
452532	Male	71	Yes	90	Yes	No	5.5	Lower thoracic	0.7	T3	N2	No				No			5040	No	Death	12	12	No	PR
452580	Male	66	Yes	90	No	No	4	Lower thoracic	0.9	T3	N0	No				Yes	2	2	5940	No	Alive	4	4	No	SD
452648	Male	71	Yes	90	Yes	No	7.5	Upper thoracic		T3	N2	No				No			5040	No	Death	2	2	No	PR
453172	Female	63	Yes					Middle thoracic	1	T4	N2	Yes	3	3	PD	No			5000	Yes	Death	2	26	Yes	SD
453495	Male	63	Yes	90	No	No	6.5	Upper thoracic	1.1	T3	N2	No				Yes	2	2	5400	Yes	Death	7	14	No	PR
453910	Male	73		90	No	No	1.8	Middle thoracic	0	T4	N0	No				Yes	4	2	5400	Yes	Alive	35	55	No	PR
454284	Female	71	No	90	No	No	4	Upper thoracic	＜1	T4	N2	Yes	1	2		Yes	4	2	5580	No	Alive	11	11	No	PR
454651	Male	61		90	No	Yes	2.7	Upper thoracic	0	T4	N0	No				Yes	2	2	5400	No	Alive	50	50	No	PR
454681	Male	64	Yes	90	No	No	5.5	Upper thoracic	0.9	T3	N1	No				Yes	3	2	5940	Yes	Death	2	41	No	PR
455095	Male	75		80	No	No		Lower thoracic	＜1	T3	N1	No				No			4860	No	Alive	50	50	No	SD
455116	Male	49	No		Yes	No	11.3	Upper thoracic	0	T4	N0	No				No			5040	No	Alive	2	2	No	SD
455149	Male	61	Yes	90	No	Yes	4.5	Lower thoracic	1.5	T3	N1	No				Yes	3	2	5400	Yes	Alive	20	27	No	PR
455897	Male	59	Yes	90	Yes	No	5.5	Upper thoracic	1.4	T3	N1	No				No			5040	No	Alive	49	49	No	PR
456075	Male	69	Yes	90	Yes	No	4	Lower thoracic	1.2	T3	N2	No				No			5400	Yes	Death	32	37	No	PR
456325	Male	54	Yes	80	Yes	No	6	Middle thoracic		T4	N2	Yes	2	3	PD	No			4500	No	Alive	2	2	Yes	No evaluation
456847	Female	66	No	90	No	No	7	Upper thoracic	0.7	T4	N2	Yes	2	2	PD	No			4140	No	Alive	25	25	No	PR
457219	Male	57	Yes	90	Yes	No	3	Lower thoracic	1.2	T3	N1	Yes	2	3	PD	Yes	1	2	5040	Yes	Death	4	9	No	SD
457430	Male	57	Yes	90	No	No	4.2	Middle thoracic	1	T4	N2	No				No			5400	Yes	Alive	4	6	No	PR
457707	Male	64	No	90		No	5.6	Lower thoracic	3	T3	N1	No				Yes	2	2	4140	Yes	Death	4	9	Yes	PR
458137	Male	62	Yes	90	No	Yes	4.8	Lower thoracic	2.1	T3	N3	No				Yes	1	2	4140	Yes	Alive	3	50	Yes	PR
458168	Male	52	Yes	90	No	No	2.4	Upper thoracic	0.7	T3	N1	No				No			5400	No	Death	32	32	No	PR
458594	Male	68	Yes	90		No	6	Upper thoracic	0.4	T4	N1	Yes	1	2		No			5400	No	Death	37	37	No	PR
458830	Male	74	No	80	Yes	No	4	Upper thoracic		T3	N2	No				No			6000	No	Alive	8	8	No	No evaluation
458876	Female	67	Yes	90	No	No	2	Upper thoracic	0.8	T4	N2	No				Yes	6	2	5400	Yes	Alive	10	49	No	PR
459095	Male	62	Yes	90	No	No	3	Middle thoracic	2.4	T3	N2	Yes	1	3		No				Yes	Alive	9	24	Yes	SD
459339	Male	64	Yes	80	No	No	4.9	Lower thoracic	＜1	Tx	Nx	No				Yes	2	1		No	Alive	24	24	No	SD
459890	Female	61	Yes	80	No	No		Cervical	0	T3	N0	Yes	1	2		Yes	2	1		No	Death	18	18	No	SD
460515	Male	56	Yes	90	Yes	No	7.7	Upper thoracic		T3	N1	No				No				No	Alive	1	1	No	No evaluation
460863	Male	73	Yes	90	No	No	9	Middle thoracic	＜1	T3	N1	No				No			5400	No	Death	9	9	Yes	PR
462656	Male	53	Yes	80	No	No	4	Upper thoracic	1	T4	N3	No				No			5400	Yes	Death	34	48	No	PR
463569	Male	53	Yes	90	Yes	No	6.5	Upper thoracic	1	T3	N1	Yes	1	3	SD	Yes	3	3	5400	No	Alive	48	48	No	SD
464149	Female	67	No	90	No	No	1.7	Middle thoracic	＜1	T1	N1	No				No			5040	Yes	Alive	18	48	No	SD
465572	Male	74	Yes	90	No	No		Middle thoracic	＞1	Tx	N3	No				No			5400	Yes	Death	29	32	No	PR
465607	Female	52	No	90	No	No	2	Cervical	1.4	T4	N3	Yes	5	2		Yes	4	2	5400	No	Alive	32	32	No	PR
465617	Female	68	No	90	No	No	7.2	Middle thoracic	0.8	Tx	N1	No				No			5400	Yes	Death	12	13	No	PR
466283	Male	70	Yes	80	No	No	3.6	Lower thoracic	＜1	T3	N1	No				No			5400	Yes	Death	26	40	No	PR
466520	Male	72	Yes	90	No	No	8.2	Middle thoracic	1	T3	N3	No				No			6000	Yes	Death	9	10	No	PR
466568	Male	61	Yes	90	No	No	5	Lower thoracic	3.3	T3	N3	No				No			5400	Yes	Death	3	29	No	PD
466777	Male	61	Yes	100	Yes	No	8.2	Lower thoracic	1.6	Tx	Nx	Yes	1	2	SD	No			4400	Yes	Death	17	35	No	SD
466986	Male	61	Yes	90	Yes	No	6.6	Upper thoracic	1.1	T3	N1	No				Yes	6	2	5940	Yes	Death	2	18	No	PR
467130	Male	53		80	No	No	8.6	Lower thoracic	1	T3	N1	No				No			5400	Yes	Death	2	5	Yes	PD
467653	Male	55	No	90	No	No		Upper thoracic	1.9	T4	N3	Yes	3	2	PR	Yes	1	3		Yes	Alive	5	21	No	PD
468486	Female	60	No		No	No	4.9	Middle thoracic	0.6	T3	N1	No				No			4500	Yes	Death	18	20	No	PR
469450	Male	64	Yes	80	No	Yes	11.5	Lower thoracic	0.6	Tx	N1	Yes	1	3		No			4860	Yes	Death	4	4	No	PR
469754	Male	66	Yes		No	No	3	Middle thoracic	1	Tx	N1	No				Yes	2	2	5400	Yes	Death	2	12	No	PR
470209	Male	59	Yes	80	No	No	7.5	Lower thoracic	＜1	T4	N1	No				No			5040	Yes	Death	6	19	No	PR
470900	Male	54	Yes	85	Yes	No		Upper thoracic	1.3	Tx	Nx	Yes	1	2		No			6000	No	Alive	22	22	No	No evaluation
471331	Male	67	No	90	No	No	5	Middle thoracic	＜1	Tx	Nx	No				Yes	2	2	6000	No	Alive	46	46	No	PR
471504	Male	57	Yes	90	No	No	12.1	Middle thoracic	1.4	Tx	Nx	Yes	1	2		Yes	1	2	5940	No	Death	8	8	No	PR
472077	Female	64	Yes	80	No	No	2.6	Middle thoracic	1.9	T1	N3	Yes	1	2		Yes	1	2	5040	Yes	Death	3	19	No	PD
472378	Male	65	Yes	80	Yes	No		Middle thoracic	＜1	T4	N1	No				No			5400	No	Alive	20	20	No	SD
472905	Female	71	No	100	No	No	6.5	Upper thoracic	1.2	T3	N1	No				No			5400	No	Death	3	3	No	PR
473765	Female	76	No		Yes	No	8.5	Lower thoracic	＜1	Tx	N1	No				No			4500	No	Alive	6	6	No	PR
474650	Male	54	Yes	90	No	No	3.5	Upper thoracic	0.8	T4	N3	No				No			5040	Yes	Death	5	7	No	PD
474662	Male	71	Yes	80	No	No	3	Upper thoracic	0.8	T3	N1	No				Yes	2	1	5240	No	Alive	45	45	No	PR
474697	Male	67	Yes	90	No	No	3.5	Lower thoracic	0.6	T3	N1	No				No			4140	Yes	Death	8	10	No	PR
475101	Male	75	No		Yes	No	3.5	Middle thoracic	0.8	T3	N1	No				No			5400	No	Death	24	24	No	SD
476152	Male	70	No	80	No	Yes	3	Cervical		T1	N1	No				No				Yes	Alive	42	45	No	PR
476212	Male	58	Yes	90	Yes	No	7.5	Middle thoracic		T2	N1	No				No			5400	Yes	Death	4	7	Yes	SD
476893	Male	63	Yes	90	No	No	3.3	Upper thoracic	1.3	T3	N3	Yes	3	3	PR	Yes	2	2	5400	No	Alive	18	18	No	PR
476913	Male	64	Yes		No	No	3.5	Middle thoracic	1	T3	N1	No				Yes	1	2	5240	Yes	Death	3	10	No	PD
477156	Male	62	Yes	80	No	No	3.4	Upper thoracic	1.2	T3	N2	No				Yes	4	2	5040	No	Alive	43	43	No	PR
477802	Male	65	Yes	90	No	No	10.5	Lower thoracic	0	T3	N0	No				No			5040	Yes	Alive	31	42	No	PR
478061	Male	73	Yes		No	No	8.5	Middle thoracic	5.3	T3	N3	No				No			5400	Yes	Death	2	7	No	PR
478196	Male	67	No	90	Yes	No	8	Lower thoracic	1.1	T4	N1	No				No			5040	Yes	Death	5	6	No	PR
478630	Male	69		80	No	No	6.5	Middle thoracic	＜1	Tx	Nx	No				Yes	1	2	5040	Yes	Death	5	12	No	No evaluation
478732	Male	66		80	No	No	3	Lower thoracic	0.8	T3	N1	No				No			5400	Yes	Death	31	37	No	PR
478879	Male	65	Yes	80	Yes	No	5.5	Middle thoracic	＜1	Tx	N2	No				No			5400	No	Alive	43	43	No	PR
478973	Female	60	No	80	Yes	No	7	Upper thoracic	＜1	T3	N0	No				No			5040	No	Alive	28	28	No	PR
479481	Male	65	No	90	No	No	7.5	Middle thoracic		T4	N2	Yes	2	3	SD	No			5400	Yes	Death	11	17	No	SD
479747	Male	82		80	No	No	7	Lower thoracic	＜1	T3	N1	No				No			5240	Yes	Alive	9	43	No	PR
480033	Male	77	Yes	80	No	No	6	Upper thoracic	1.3	T3	N2	No				No			5400	Yes	Death	5	10	No	PR
480506	Male	80	No	80	No	No	15	Middle thoracic	0.7	T3	N1	No				No			5040	No	Alive	43	43	No	PR
480603	Female	69	Yes	80	Yes	No	8.5	Middle thoracic	＜1	T4	Nx	Yes	2	2	PR	Yes	1	2		No	Alive	16	16	No	PR
480625	Female	69	No	80	No	No	5.5	Middle thoracic	0.8	Tx	Nx	No				No			5040	Yes	Alive	3	43	No	PR
480791	Male	67	No	90	No	No	12.5	Lower thoracic	＜1	T3	N3	Yes	1	2		No			6000	Yes	Death	3	14	No	PR
481054	Male	58	Yes	90	No	No	8	Upper thoracic	0.7	T3	Nx	Yes	1	3		Yes	4	2	6000	No	Alive	43	43	No	PR
481128	Male	61	No	90		No	5.5	Upper thoracic	1.7	Tx	Nx	Yes	5	3	PD	No			5400	No	Death	13	13	No	No evaluation
481245	Male	52	Yes	90	No	No	3.8	Middle thoracic	1	Tx	N2	No				Yes	1	2	5400	Yes	Alive	2	9	No	PR
481273	Male	74	No	90	No	No	8	Cervical	0.5	T3	N1	No				No			5400	Yes	Death	9	12	No	PR
481770	Male	66	Yes	80	Yes	No	7	Upper thoracic		T3	N1	No				No			5240	No	Alive	42	42	No	PR
482450	Male	67	Yes	80	Yes	Yes	4	Lower thoracic	2.6	T4	N1	Yes	4	2	PR	Yes	1	2		No	Alive	43	43	No	PR
482974	Male	64	Yes	90	No	No	4.5	Upper thoracic	＜1	T4	N1	No				No			5400	No	Alive	2	2	No	PR
483264	Female	60	No	80	No	No	1.7	Upper thoracic	1.1	T1	N1	No				Yes	2	2	5040	No	Alive	42	42	No	PR
483286	Male	67	Yes		No	No	6.5	Lower thoracic	1.1	T1	N0	No				No			5400	Yes	Death	5	15	No	PR
483311	Male	61	Yes	80	No	Yes	4.5	Upper thoracic	0.7	T3	N1	Yes	1	2		No			5400	Yes	Death	9	10	No	PR
483457	Male	58	Yes		Yes	No	2.4	Lower thoracic	0.8	T1	N1	No				No			5400	Yes	Death	21	24	No	PR
483797	Male	71	No	90	Yes	No	5	Upper thoracic	0.7	Tx	Nx	Yes	1	2		Yes	1	2	6000	No	Death	4	4	Yes	No evaluation
484296	Male	64	Yes	90	No	Yes	7.5	Middle thoracic		Tx	N1	No				No			5040	Yes	Death	27	30	No	SD
484524	Male	69	Yes	100	Yes	No	7.2	Lower thoracic	1.6	T3	N3	No				No			5400	Yes	Death	3	5	No	PR
485481	Male	69	No	80	No	No	2	Middle thoracic	0	T2	N0	No				Yes	3	2	5040	No	Alive	42	42	No	CR
485580	Male	64	Yes		Yes	Yes	3.5	Lower thoracic	＜1	T3	N1	No				No			5400	No	Alive	40	40	No	PR
486044	Male	62	Yes	90	Yes	No	5.8	Middle thoracic	1	T3	N1	No				Yes	4	2	5400	Yes	Death	12	19	Yes	PR
486553	Female	64	Yes	90	No	No	3.7	Upper thoracic	0	T1	N0	No				No			5400	No	Alive	40	40	No	PR
486884	Female	71	Yes	80	No	No	5.7	Upper thoracic	1.5	Tx	N1	Yes	1	2		No			5240	No	Alive	41	41	No	PR
486990	Male	54	Yes	80	Yes	No		Middle thoracic	＜1	T3	N1	No				No				Yes	Death	22	29	No	PR
487252	Male	65	Yes	90	No	No	5.1	Upper thoracic	1.1	T4	N1	No				No			5400	Yes	Death	19	29	Yes	PR
487517	Male	62	Yes		No	No	4	Upper thoracic	1.2	T4	N1	No				Yes	1	2	5400	Yes	Death	6	9	No	PR
487741	Male	63	Yes		No	No	3.3	Middle thoracic	＜1	T3	N1	No				No			5400	Yes	Alive	7	40	No	PR
487761	Male	58	Yes	90	Yes	Yes	7.3	Lower thoracic	0.8	T3	N2	No				No			5400	Yes	Alive	3	6	No	PR
487790	Female	74	Yes	90	Yes	No	5	Middle thoracic	1	T3	N1	No				No			5400	No	Alive	41	41	No	PR
488195	Male	76	Yes	90	No	No		Middle thoracic		T3	N2	Yes	1	2		No				No	Death	14	14	No	No evaluation
488322	Male	68		90	Yes	No		Middle thoracic	＜1	Tx	Nx	Yes	1	2		Yes	3	2	6000	No	Alive	15	15	No	PR
488547	Male	64	Yes	90	No	No	6	Upper thoracic	＜1	T3	Nx	No				Yes	2	2	5400	No	Alive	41	41	No	PR
489732	Male	67	Yes	90	Yes	Yes	5	Middle thoracic	0.7	T3	N1	No				No			5400	No	Alive	45	45	No	CR
491162	Male	60	Yes	80	No	No	5	Upper thoracic	0	T1	N0	No				No				No	Alive	41	41	No	CR
491288	Male	56	No		No	Yes	6.6	Upper thoracic	1	T3	N1	Yes	1	2		No			5400	Yes	Death	2	12	No	SD
491452	Male	71	No		No	Yes	5.6	Middle thoracic	1.1	T4	N1	Yes	1	2		No			5040	Yes	Death	3	5	No	PR
493046	Male	52	Yes	100	No	Yes	7.5	Middle thoracic	1.9	T3	N1	No				No			5400	Yes	Death	3	6	Yes	PR
493680	Male	68	Yes	90	Yes	No	6.2	Middle thoracic	＜1	T4	Nx	Yes	2	2	PD	No			6000	No	Death	10	10	Yes	PR
495145	Female	65	Yes		No	No	9.8	Middle thoracic	2.1	Tx	N1	No				No			5400	Yes	Death	17	29	No	PR
495700	Male	46	No	90	Yes	No	5	Middle thoracic	0	Tx	N0	No				Yes	1	2	5400	Yes	Death	4	5	Yes	PR
496317	Male	63	Yes	90	No	No	3	Middle thoracic	1	T1	N1	No				Yes	4	2	5400	Yes	Alive	9	37	No	PR
498121	Male	50	Yes		Yes	No	7.1	Lower thoracic	1	T3	N2	No				No			5400	Yes	Alive	11	37	No	PR
498254	Male	62	Yes	90	No	No	6.6	Upper thoracic	1.2	T4	N3	Yes	1	3		No			5400	Yes	Death	4	9	Yes	PD
498606	Male	60	Yes		No	No	8.1	Lower thoracic	1.7	T3	N1	Yes	1	2		No			5400	Yes	Death	5	7	No	PR
498710	Male	63	Yes	90	Yes	No	7.2	Middle thoracic	0.9	T4	Nx	Yes	1	2		Yes	3	2	6000	Yes	Death	10	16	Yes	PR
498893	Male	58	Yes	80	No	No		Cervical	0.6	T3	N3	Yes	1	2		Yes	2	2	5940	Yes	Alive	6	12	No	PR
498902	Male	55	Yes	90	Yes	No	6.7	Cervical	＜1	T3	N1	Yes	1	2		Yes	4	2	5400	Yes	Death	8	9	No	PR
499551	Male	65	Yes	90	Yes	No	2	Cervical	＜1	T3	N1	No				Yes	1	2	5400	No	Alive	39	39	No	PR
499870	Male	55	No		No	No	5.3	Upper thoracic	1	T3	N1	No				Yes	1	2	5400	No	Alive	38	38	No	PR
499891	Male	63	Yes	80	Yes	No	3	Middle thoracic	0.6	T4	N1	No				No			5400	Yes	Death	5	9	No	PR
500091	Male	50	No	80	No	No		Middle thoracic	0.8	T3	N1	No				No			5400	No	Alive	36	36	No	PR
500126	Female	75	No	90	Yes	No	4.8	Lower thoracic	0.7	T3	N1	No				Yes	6	1	6000	No	Alive	36	36	No	PR
500316	Male	67	Yes	90	No	No	7.2	Upper thoracic	0.8	T2	N1	Yes	1	2		No			4500	No	Alive	36	36	No	PR
501598	Male	59	Yes	90	Yes	Yes	5	Middle thoracic	0.8	T3	N1	No				No			5040	Yes	Death	22	28	Yes	PR
501819	Male	76	No	90	Yes	No		Cervical	0	T4	N0	No				No			5040	No	Alive	37	37	No	PR
501899	Male	75	No	90	No	No		Lower thoracic	1.4	Tx	Nx	Yes	1	1		No			6000	Yes	Death	6	7	No	No evaluation
503187	Female	65	Yes	90	Yes	No	7.6	Middle thoracic	0.9	T4	Nx	Yes	1	2		No			4140	No	Death	3	3	No	No evaluation
503633	Male	57	Yes	100	No	No	6.6	Lower thoracic	0.7	T3	N1	No				Yes	2	2	5400	Yes	Alive	20	35	No	PR
503697	Male	55	No	90	Yes	No	8	Lower thoracic	0	T1	N0	No				No			4500	No	Alive	2	2	No	CR
503754	Male	65	Yes	90	No	No	5	Middle thoracic	2	T3	N2	No				No			5400	Yes	Alive	4	7	No	PR
504418	Male	59	Yes	80	No	No	6	Middle thoracic	0.9	T3	N1	Yes	4	3	SD	No			5400	No	Death	15	15	No	SD
504465	Male	69	Yes	90	No	Yes	6.8	Lower thoracic	＜1	T4	N1	No				No			5400	No	Alive	36	36	No	PR
504516	Female	58	No		No	No	5.3	Upper thoracic	0.5	T1	N1	No				No			4860	No	Alive	36	36	No	PR
504592	Male	52	Yes		Yes	No	8.5	Middle thoracic	0.8	T4	N1	No				No			5400	No	Death	5	5	Yes	SD
504745	Male	67	Yes	90	No	No	4.5	Middle thoracic	0.6	T4	N2	Yes	2	3	PR	Yes	6	2	5940	Yes	Alive	14	36	No	PR
505196	Male	65	Yes		No	No	5	Upper thoracic	2.6	T3	N1	No				Yes	1	2	5400	Yes	Alive	33	34	No	PR
505252	Male	62	Yes		Yes	No	2	Middle thoracic	5	T4	N1	Yes	1	2		No			5400	No	Death	4	4	No	PR
506765	Male	41	Yes	90	No	Yes	2.5	Lower thoracic	＜1	Tx	N3	Yes	2	3	SD	Yes	3	2	5400	Yes	Alive	9	13	No	SD
506839	Female	59	No	90	No	No	4.1	Middle thoracic	0	T3	N0	No				No			4500	Yes	Alive	16	19	No	PR
506856	Male	60	Yes	90	Yes	No	8.3	Lower thoracic	1.6	T3	N1	No				No			4140	Yes	Death	1	6	Yes	SD
506974	Male	61					4	Middle thoracic	＜1	T3	N1	No				No			5400	Yes	Death	1	4	No	PR
507645	Female	58	No	90	No	No	6	Middle thoracic	1.1	T3	N0	No				Yes	2	2	4680	No	Alive	34	34	No	PR
509644	Male	70	Yes	90	Yes	No	4.5	Upper thoracic	＜1	T3	N0	Yes	4	3	PR	Yes	2	2	6000	No	Alive	33	33	No	PR
510969	Male	66	Yes		No	No		Middle thoracic	0.8	T3	N1	No				No			5400	Yes	Alive	2	3	Yes	PR
511996	Male	67	Yes	90		No	3.5	Lower thoracic	1.6	T4	N3	Yes	1	2		Yes	6	2	5400	Yes	Alive	9	13	No	SD
513625	Male	61	Yes	100	No	No	3	Middle thoracic	0.8	T3	Nx	No				Yes	4	2	5000	Yes	Death	3	10	Yes	PD
515143	Male	52	Yes	90	No	No	4	Upper thoracic	＜1	Tx	Nx	No				No			5400	Yes	Alive	4	10	No	SD
516419	Male	75	Yes	90	No	No	2.6	Lower thoracic	0.8	Tx	N3	Yes	3	3	PR	Yes	1	2	6000	Yes	Alive	10	13	No	PR
516845	Male	62	Yes	90	Yes	Yes	3	Lower thoracic	1.1	T3	N3	Yes	2	3	PR	No			5400	Yes	Death	6	9	No	PR
516850	Male	50		90	Yes	No		Upper thoracic	1	Tx	Nx	No				Yes	2	2	6000	Yes	Alive	3	6	Yes	PD
516937	Male	55	Yes	90	Yes	No	5	Middle thoracic	0	T3	N0	No				Yes	2	2	5400	Yes	Alive	18	31	No	PR
517075	Male	59	No	90	No	No	3.3	Upper thoracic	1	T3	N1	Yes	2	2	SD	Yes	3	2	5440	No	Alive	9	9	No	SD
518102	Male	56		90	No	No		Upper thoracic	2.2	T4	N2	Yes	3	3	PD	No			4140	No	Death	4	4	No	PD
518136	Male	62	Yes	90	No	Yes	9	Middle thoracic	1	T3	N3	No				No			5400	No	Death	3	3	No	No evaluation
518287	Male	50	Yes	90	No	No	3	Middle thoracic	0.8	T3	N2	No				Yes	2	2	5400	No	Alive	30	30	No	CR
518432	Male	52	Yes	90	Yes	No	12.6	Upper thoracic	2.6	T3	N3	Yes	1	2		Yes	4	2	4500	Yes	Death	2	7	No	PD
518639	Male	55	Yes	90	No	Yes	6.5	Lower thoracic	0.5	T3	N2	Yes	1	2		No			5400	No	Alive	31	31	No	SD
518869	Male	60	Yes	80	No	No	8	Lower thoracic	1.9	T3	N2	No				Yes	2	2	5400	Yes	Death	12	8	No	SD
519626	Male	59	Yes	90	No	No	5	Upper thoracic	0.9	T3	N1	No				No			5400	No	Alive	11	11	No	PR
519993	Male	77	No	80	No	Yes	7.6	Upper thoracic	0.8	T4	N2	Yes	1	2		No			5440	Yes	Death	4	6	No	PD
520716	Male	64	Yes	80	No	No	7	Upper thoracic	＜1	T3	N1	Yes	2	2	SD	No			5400	Yes	Alive	6	15	Yes	SD
522243	Male	63	No	90	No	No	7.9	Middle thoracic	＜1	T3	Nx	No				No			4860	Yes	Alive	3	8	No	SD
524014	Male	52	Yes	90	No	No	14.6	Lower thoracic	1.1	T3	N3	Yes	3	3	SD	Yes	1	2	5040	Yes	Alive	5	11	No	PD
524661	Male	68	Yes	90	No	Yes	7	Lower thoracic	＜1	T3	N1	No				No			5400	Yes	Alive	26	32	No	PR
524749	Male	50	Yes	90	No	No		Upper thoracic	1.3	T3	N1	No				No			5400	No	Alive	28	28	No	PR
524915	Male	54	Yes	80	No	No	3.8	Lower thoracic	2	T2	N2	Yes	2	3	SD	No			5040	No	Alive	10	10	No	PR
525048	Female	66	No	80	No	No	3.5	Middle thoracic	1.1	T2	N1	Yes	1	3		No			5400	No	Alive	3	3	No	SD
525613	Male	51	Yes	90	No	No	3.3	Middle thoracic	＜1	T3	N1	No				Yes	1	1	5400	No	Alive	29	29	No	PR
525649	Male	57	Yes	80	No	No	2.8	Cervical	1.1	T1	N1	Yes	1	2		No			5400	No	Alive	13	13	No	SD
525676	Male	73	No	80	Yes	No	3	Middle thoracic	＜1	T3	Nx	Yes	2	2	PR	Yes	2	2	6000	No	Alive	29	29	No	PR
525836	Male	65	Yes	90	Yes	No	8.5	Middle thoracic	1.4	Tx	Nx	Yes	3	3	SD	No			6000	No	Alive	9	9	No	SD
525889	Male	57	Yes	80	No	No	3.5	Lower thoracic	1.5	T3	N1	No				Yes	2	2	5400	No	Alive	30	30	No	PR
526850	Male	68	Yes	80	No	No	9	Middle thoracic	1.2	T3	N1	No				Yes	1	2	4500	Yes	Alive	6	14	No	SD
526865	Female	71	No	90	No	No	4	Middle thoracic	1.2	Tx	Nx	No				No			5400	No	Death	4	4	No	SD
527443	Male	70	No	80	Yes	No	9	Upper thoracic	0	T1	N0	No				No			5400	No	Alive	28	28	No	PR
527747	Male	62	Yes	90	No	Yes	5.5	Lower thoracic	1.3	T3	N1	No				No			4140	Yes	Alive	2	31	No	PR
528053	Male	60	No	80	Yes	Yes	4.8	Upper thoracic	1	T3	N1	No				No			5220	Yes	Alive	23	30	No	PR
528282	Male	67	Yes	80	Yes	No	10.2	Lower thoracic	2.6	T3	N2	No				No			4140	No	Alive	9	9	No	PR
528706	Male	61	Yes	90	Yes	No	4.3	Middle thoracic		T4	Nx	Yes	1	2		Yes	4	2	5000	Yes	Alive	11	29	No	PR
528757	Male	73	No	80	Yes	No	5	Lower thoracic	1.1	T4	N1	No				No			4500	No	Alive	10	10	Yes	PR
528874	Male	74	Yes	90	Yes	No	3	Lower thoracic	＜1	T3	N1	No				No			5040	Yes	Alive	23	30	No	PR
528910	Male	69	Yes	70	Yes	No	4	Upper thoracic	＜1	T3	Nx	No				Yes	3	2	5040	Yes	Alive	16	28	No	PR
529133	Male	49	Yes	90	No	No	11.8	Middle thoracic	1	T3	N1	Yes	3	3	PR	No			6000	Yes	Alive	5	9	No	PD
529226	Male	60	Yes	90	Yes	Yes	10.2	Middle thoracic	1.1	T3	N1	Yes	3	3	SD	Yes	2	2	5400	No	Death	10	10	No	SD
530641	Male	64	Yes	90	No	No	9	Middle thoracic	1	T4	N1	Yes	2	2	PR	No			5400	Yes	Death	5	23	No	PD
530663	Male	54	No	90	No	No	4	Middle thoracic	1.6	T2	N1	No				No			4140	No	Alive	5	5	No	PR
531371	Male	56	Yes	70	Yes	Yes	18	Middle thoracic	2.5	T4	N3	Yes	3	3	SD	Yes	3	2	4500	Yes	Death	5	10	No	PR
531561	Male	56	Yes	90	Yes	No	9	Upper thoracic	1.4	T3	N3	No				No			5400	No	Death	4	4	No	PR
531927	Male	58	Yes	90	Yes	No	9	Middle thoracic	0.8	T4	N2	No				Yes	2	2	5400	Yes	Alive	3	27	Yes	PD
532261	Male	64	Yes	90	No	No	8	Upper thoracic	1.3	T3	Nx	No				No			5400	Yes	Death	3	5	No	PR
532318	Male	65	Yes	100	No	No	5.5	Middle thoracic	0.7	T4	N3	No				No			5400	No	Alive	22	22	No	PR
533035	Male	40	Yes	90	Yes	No	9	Middle thoracic	2.299	T4	N2	No				No			5040	Yes	Alive	0	8	No	PD
534069	Male	59	Yes	90	No	No	7.7	Upper thoracic	1.2	T3	N1	No				No			4140	Yes	Alive	2	31	Yes	PD
534709	Male	67	Yes	70	No	No	8	Lower thoracic	1.4	T3	N3	No				No			5040	Yes	Death	2	4	No	PR
534757	Male	76	Yes	90	No	No	3.2	Middle thoracic	1.3	T3	N2	Yes	2	2	PR	No			5400	No	Alive	27	27	No	PR
535117	Male	54	Yes	70	Yes	No	7	Lower thoracic	1.1	T3	N3	No				No			5400	Yes	Death	5	8	No	SD
535347	Male	78	Yes	80	Yes	No		Lower thoracic	1.1	Tx	N1	No				No			5400	No	Alive	10	10	No	SD
535427	Male	54	Yes	80	Yes	No	4.4	Lower thoracic	＜1	T3	N1	No				No			5040	Yes	Death	2	6	No	PR
535686	Male	65	Yes	90	Yes	No	6	Middle thoracic	1	T3	N1	Yes	3	2	SD	No			5400	Yes	Death	10	14	No	SD
536154	Male	68	Yes	90	Yes	No	15.8	Lower thoracic	2.1	T4	N1	No				Yes	1	1	5400	No	Death	6	6	No	PR
536519	Male	48	Yes	90	No	No	6.8	Lower thoracic	1.8	Tx	N3	No				Yes	2	2	4140	Yes	Death	2	8	No	PD
536950	Male	58	Yes	90	Yes	No	7.5	Middle thoracic	1.2	T3	N1	Yes	1	3		No			5400	No	Alive	7	7	Yes	PR
537051	Male	58	Yes	90	Yes	No	6	Middle thoracic	1	T3	N1	No				No			5400	Yes	Alive	6	15	Yes	SD
538019	Male	69	No	80	Yes	No	6.2	Lower thoracic	1.3	T3	N2	Yes	2	2	PR	No			5040	No	Death	7	7	No	PR
538112	Male	67	Yes	90	Yes	No	7	Middle thoracic	1	T3	N2	No				No			5400	No	Death	5	5	No	PR
538166	Male	65	Yes	100	No	No	5.5	Lower thoracic	0	T3	N0	No				No			4140	Yes	Alive	9	14	Yes	PR
538392	Male	69	Yes	80	Yes	No	5	Middle thoracic	0.7	T3	N2	No				No			5400	No	Alive	27	27	No	PR
538532	Male	65	Yes	90	Yes	No	6.8	Middle thoracic	＜1	T3	N2	No				No			5400	Yes	Death	5	8	No	PR
539738	Male	68	Yes	80	Yes	Yes	4	Middle thoracic	1.4	T4	N3	No				Yes	2	2	5400	Yes	Death	3	15	No	PR
539800	Male	77		90	Yes	No	5.3	Lower thoracic	0.8	T3	N2	No				No			5040	No	Alive	7	7	No	PR
540106	Male	54	Yes	90	Yes	No		Lower thoracic	0	T1	N0	No				No			5400	No	Alive	24	24	No	SD
540551	Male	54	Yes	90	Yes	No	5	Lower thoracic	0.9	Tx	Nx	No				No			5400	No	Alive	6	6	No	SD
540709	Male	68	Yes	90	Yes	No	5.3	Lower thoracic	1	T4	N2	Yes	4	2	SD	Yes	1	2	5400	Yes	Death	6	19	No	SD
541014	Female	57	No	90	Yes	No	8.4	Middle thoracic	1.2	T3	N1	Yes	2	3	SD	No			5400	Yes	Death	7	8	No	SD
541532	Male	63	Yes	80	Yes	No	4	Middle thoracic	1	T3	N1	No				Yes	2	2	4500	Yes	Alive	12	24	No	PR
541934	Female	77	No	80	Yes	No	6	Middle thoracic	＜1	T4	N2	No				No			5040	No	Death	4	4	No	SD
542164	Male	69	Yes	80	No	No	2.8	Middle thoracic	0.98	T2	N1	Yes	3	3	SD	No			5400	No	Death	11	11	No	PR
542451	Male	56	Yes	90	Yes	No	10.5	Lower thoracic	＜1	T3	N2	No				No			5400	No	Alive	13	13	No	PR
542725	Male	58	Yes	70	No	No	2.4	Cervical	1.8	T4	Nx	No				No			5400	Yes	Death	12	14	No	SD
543179	Female	51	No	90	No	No	8.5	Middle thoracic	＜1	Tx	N3	Yes	2	3	SD	No			6000	Yes	Death	5	6	Yes	PD
543263	Male	56	Yes	80	Yes	No	3	Cervical	2.33	T4	N2	Yes	1	2		No			5400	No	Death	3	3	Yes	PD
543360	Male	73	Yes	90	No	No	3	Upper thoracic	1	T1	N0	No				No			5400	No	Alive	22	22	No	PR
543984	Male	55	Yes	90	No	No		Upper thoracic	1	T1	N1	No				No			5400	No	Alive	11	11	No	PR
544562	Male	71	No	80	No	Yes	10	Middle thoracic	1.4	T4	N3	Yes	2	2	PD	No			4140	No	Death	8	8	Yes	PD
544792	Male	59	Yes	90	No	No	6.2	Upper thoracic	1.9	Tx	N2	Yes	1	3		No			5000	No	Alive	3	3	No	PR
545889	Male	61	Yes	80	No	No	5.5	Upper thoracic	0.9	T4	N2	No				No			5100	Yes	Alive	3	23	No	SD
546042	Male	59	Yes	90	No	No	5.8	Lower thoracic	1.3	T4	N2	No				No			5400	No	Alive	22	22	No	PR
546638	Male	47	No	90	No	No	10	Lower thoracic	0	Tx	N0	Yes	1	2		Yes	2	2	5040	No	Alive	23	23	No	PR
546732	Female	65	No	80	No	Yes	3.5	Cervical	＜1	T3	N0	No				No			6000	No	Alive	23	23	No	SD
547039	Male	53	Yes	80	No	No	6	Upper thoracic	1.161	T3	N1	No				No			5400	No	Alive	23	23	No	PR
547075	Male	61		90	No	No	4	Middle thoracic	0	T4	N0	Yes	1	2		No			6000	No	Alive	24	24	No	SD
547247	Male	53	Yes	90	Yes	No	8.5	Lower thoracic	0.8	T3	N1	Yes	2	3	PR	Yes	2	2	6000	No	Alive	12	12	No	PR
547895	Male	69	No	90	No	No	4.2	Upper thoracic	0.7	Tx	N1	Yes	1	2		Yes	1	2	5220	No	Alive	20	20	No	PR
547918	Male	59	Yes	90	No	Yes	8.5	Lower thoracic	2	T3	N2	Yes	5	2	SD	Yes	3	2	5400	No	Alive	20	20	No	SD
549627	Male	58	Yes	80	No	Yes	10	Lower thoracic	2	T4	N3	Yes	1	2		No			5040	No	Death	14	14	No	PR
550053	Female	66	No	80	No	No	5.9	Upper thoracic	0	T3	N0	No				No			5040	No	Alive	19	19	No	PR
550926	Female	74	No	90	No	No	5.5	Middle thoracic	＜1	T4	N3	No				No			5400	No	Alive	25	25	No	PR
551079	Male	73	Yes	80	No	No	8.5	Middle thoracic	0.821	T3	N2	No				No			4680	No	Alive	5	5	No	PR
551666	Male	66	Yes	100	No	No	7.8	Middle thoracic	1.9	T4	N3	No				No			5400	No	Death	4	4	No	SD
551746	Male	60	Yes	90	No	No	5.3	Lower thoracic	0	T3	N0	No				No			5400	Yes	Alive	7	21	No	PR
552362	Male	55	Yes	90	Yes	No	10	Lower thoracic	1.3	T3	N2	No				No			5400	Yes	Death	2	10	Yes	SD
553132	Male	79	Yes	80	Yes	Yes	5.8	Middle thoracic	0	T3	N0	No				No			6000	No	Alive	18	18	No	PR
554201	Male	56	Yes	90	Yes	Yes	4	Middle thoracic	0	T3	N0	Yes	1	3	PR	Yes	3	2	6000	No	Alive	22	22	No	PR
554830	Male	74	Yes	90	Yes	No	10.5	Middle thoracic	1.3	T3	N2	No				No			5040	Yes	Alive	5	8	No	PR
554940	Male	64	No	70	No	No	5.5	Upper thoracic	0	T2	N0	No				Yes	3	2	5400	No	Alive	19	19	No	SD
555032	Male	63	Yes	90	Yes	Yes	8.5	Lower thoracic	1.4	T3	N2	No				No			6300	Yes	Death	5	18	No	PR
555210	Male	62	Yes	80	No	No	8	Lower thoracic	0.8	T3	N1	Yes	1	2		No			4500	Yes	Alive	8	11	No	CR
555258	Male	64	Yes	90	No	No		Middle thoracic		Tx	Nx	No				Yes	4	2	5040	Yes	Alive	10	15	No	SD
555422	Male	48	Yes	90	No	Yes	11.4	Lower thoracic	0.9	T4	N3	No				No			5400	No	Alive	18	18	No	PR
555591	Male	55	Yes		No	No	5	Upper thoracic	1.6	T3	N2	No				No			5400	No	Death	17	17	No	PR
556086	Female	84	No	70	Yes	No	6.5	Upper thoracic	0.9	T3	N2	No				No			5400	Yes	Alive	14	17	No	No evaluation
556549	Male	64	Yes	90	Yes	No	8	Lower thoracic	＜1	T3	N1	Yes	3	2	PR	No			5400	Yes	Alive	23	24	No	PR
556726	Female	73	No	90	Yes	No	9.3	Middle thoracic	0.5	T3	N1	No				No			5400	No	Alive	7	7	No	PR
557226	Male	62	No	90	Yes	No	3.9	Upper thoracic	0.6	T2	N1	No				No			5040	No	Alive	6	6	No	No evaluation
557819	Male	65	Yes	90	Yes	No	10.8	Upper thoracic	0.8	T3	N1	No				No			5400	No	Alive	7	7	No	PR
557866	Male	63	No	90	Yes	No	4.5	Upper thoracic	1.5	T3	N2	No				No			6400	Yes	Alive	2	3	No	No evaluation
557946	Male	54	Yes	90	Yes	No	7	Middle thoracic	1	T3	N2	No				Yes	1	2	5400	Yes	Death	2	5	No	PR
559150	Male	69	No	90	No	No	3.1	Lower thoracic	1.4	T3	N1	No				No			5400	No	Alive	17	17	No	PR
559179	Male	61	Yes	80	Yes	No	6.2	Middle thoracic	1.26	T4	N3	No				No			4500	Yes	Alive	5	15	No	PR
559330	Female	55	Yes	90	Yes	Yes	7.9	Middle thoracic	1	T3	N2	Yes	1	2		No			5040	No	Death	8	8	No	No evaluation
559458	Male	56	Yes	90	No	No	4.2	Upper thoracic	0.9	T3	N1	Yes	3	3	PR	No			5400	Yes	Alive	9	18	No	SD
559774	Male	55	Yes	90	No	No	10.1	Lower thoracic	1.3	T3	N3	Yes	3	3	PR	Yes	6	1	5040	Yes	Death	3	15	No	PD
561154	Male	72	Yes	90	Yes	No	8.4	Lower thoracic	0	T3	N0	No				No			5040	Yes	Death	20	10	No	PR
562908	Male	72	No	90	Yes	No	6.8	Upper thoracic	0.8	T3	N1	No				No			5400	No	Death	11	11	No	PR
563315	Male	64	Yes	90	No	No	8	Upper thoracic	1	T4	N2	Yes	1	3		Yes	6	1	5400	Yes	Death	4	10	No	PD
565573	Female	71	No	90	Yes	No	5.5	Middle thoracic	0.99	T1	N2	No				No			5040	Yes	Alive	3	14	No	PR
565707	Male	60	Yes	80	Yes	No	6	Cervical	2.2	T4	N3	No				No			5400	Yes	Death	7	11	No	PR
566556	Male	49	Yes	90	Yes	No	5	Cervical	0.9	T4	N3	Yes	2	2	PR	Yes	2	2	5400	No	Alive	21	21	No	PR
567918	Male	55	Yes	90	Yes	No	7	Lower thoracic	3	T3	N2	Yes	1	3		Yes	1	3	5400	No	Alive	6	6	No	No evaluation
568064	Male	64	Yes	90	No	Yes	4	Middle thoracic	0	T3	N0	Yes	3	3	PR	Yes	1	3	5400	No	Alive	11	11	No	PR
568181	Male	66	Yes	90	No	No	7.5	Upper thoracic	0	T1	N0	No				No			5400	No	Alive	14	14	No	PR
568226	Male	61		80	Yes	Yes	7	Lower thoracic	1.5	T3	N1	No				No			5040	No	Death	3	3	No	PR
569374	Male	51	Yes	90	Yes	No	13	Lower thoracic	1.9	T4	N3	No				No			5040	No	Alive	3	3	No	SD
569866	Male	59	Yes	90	No	No	7.5	Middle thoracic	1.6	T4	N2	Yes	2	3	PR	Yes	2	2	5400	No	Death	8	8	Yes	PR
569900	Female	78	No	90	No		6	Upper thoracic	0.6	T3	N1	No				No			5180	No	Alive	4	4	No	No evaluation
570074	Male	57	Yes	90	No	No	4.8	Cervical	2.1	T3	N3	No				Yes	3	2	5040	Yes	Death	2	6	No	PR
570508	Male	67	Yes	90	No	No		Lower thoracic	3.2	T3	N3	Yes	1	2		Yes	3	2	5040	Yes	Alive	14	18	No	SD
572126	Female	30	No	90	Yes	No	4.2	Cervical	3	T4	N2	Yes	1	2		No			5400	No	Alive	15	15	No	PR
572832	Male	65	Yes	90	No	No	6.2	Upper thoracic	1.4	T3	N2	No				No			5400	No	Alive	12	12	No	CR
573141	Male	59	Yes		Yes	No		Lower thoracic	1.2	T4	N3	Yes	1	3		Yes	3	3	4500	Yes	Death	8	11	No	SD
576183	Male	79	No	90	Yes	No	4	Lower thoracic		T3	N0	No				No			5040	Yes	Alive	3	5	No	PR
577922	Male	55	Yes	90	No	No	3	Upper thoracic	1.1	T2	N2	Yes	2	3	PR	No			5040	No	Alive	12	12	No	PR
578029	Male	57	Yes	80	Yes	No	15	Upper thoracic	0.68	T2	N1	Yes	1	2		Yes	4	2	5400	No	Alive	11	11	No	PR
578461	Male	66	Yes	90	Yes	No	6.5	Upper thoracic	0.6	T3	N1	Yes	2	3	SD	Yes	1	2	5400	No	Alive	3	3	No	PR
578526	Male	76	Yes	90	No	Yes	2.9	Cervical	1	T4	N1	No				Yes	3	2	6000	Yes	Alive	15	18	No	PR
578531	Male	48	Yes	90	Yes	No	8.5	Upper thoracic	0.7	T3	N1	Yes	1	2		No			5400	No	Alive	11	11	No	PR
579202	Male	68	Yes	90	No	No	6.1	Middle thoracic	0.9	T3	N2	No				No			5400	No	Alive	10	10	No	PR
579336	Male	52	Yes	90	No	No	10.4	Upper thoracic	1.8	T4	N1	Yes	3	3	SD	No			5400	Yes	Alive	3	4	No	SD
581004	Male	65	Yes	90	No	No	5.5	Upper thoracic	1.12	T1	N2	Yes	3	2	PR	No			5400	No	Alive	11	11	No	PR
581840	Male	61	Yes	90	Yes	No	6.7	Lower thoracic	0.9	T2	N2	Yes	3	2	PR	Yes	3	2	5400	Yes	Alive	11	14	No	PD
581931	Male	64	Yes	80	No	Yes	8.4	Cervical	0.6	T3	N2	No				Yes	4	2	5400	Yes	Alive	11	14	No	PR
582102	Male	57	Yes	90	No	No	2.5	Upper thoracic	1	T3	N2	Yes	3	3	PR	No			5400	No	Alive	12	12	No	PR
582113	Male	67	Yes	100	No	No	4	Upper thoracic	0.9	T2	N2	No				No			5400	No	Alive	12	12	No	PR
582797	Male	41	Yes	90	Yes	No	12.1	Middle thoracic	1.3	T3	N2	No				No			5400	Yes	Alive	5	10	No	PR
583915	Male	61	Yes	80	No	No	12.5	Cervical	2.299	T3	N0	No				No			5400	Yes	Death	3	7	No	No evaluation
584213	Male	61	Yes	90	No	No	8	Middle thoracic	2.5	T3	N2	Yes	2	2	SD	No			5400	Yes	Death	5	6	No	PD
585279	Male	60	Yes	90	Yes	No	15	Middle thoracic	2.299	T4	N3	No				No			5400	Yes	Alive	11	12	No	PR
585913	Male	62	Yes	90	Yes	Yes	8	Middle thoracic	3.1	T4	N3	No				Yes	2	2	5400	No	Alive	9	9	No	PR
586608	Male	66		90	Yes	No	9	Lower thoracic	0.855	T3	N1	Yes	1	2		Yes	2	3	4140	No	Alive	8	8	No	PR
587981	Female	65	No	90	No	No	8	Upper thoracic	1.68	T3	N3	No				No			5040	No	Alive	9	9	No	PR
589297	Male	66	Yes	90	No	No	5.5	Middle thoracic	1.2	T3	N2	Yes	2	2	SD	No			5400	No	Alive	15	15	No	SD
590022	Male	50	Yes	90	Yes	Yes	11	Middle thoracic	1.2	T4	N2	No				No			5400	Yes	Alive	10	11	Yes	PR
590057	Female	72	No	80	No	No	4	Upper thoracic	0.9	Tx	N3	No				No			5400	No	Alive	9	9	No	SD
590321	Male	52	Yes	90	Yes	No	3.7	Upper thoracic	1.1	Tx	N3	No				No			5040	No	Alive	10	10	No	SD
590502	Male	49	Yes	90	Yes	No	3.8	Cervical	0.76	T4	N2	No				Yes	6	2	5400	Yes	Alive	4	9	No	SD
591533	Male	57	Yes			No	9.5	Lower thoracic	1.2	T4	N3	No				No			5400	Yes	Death	1	1	No	PR
591626	Female	79	No	80	No	No	8	Middle thoracic	1.3	T4	N2	No				No			5400	No	Alive	8	8	No	No evaluation
591955	Male	63	Yes		Yes	Yes	8.9	Middle thoracic	0.9	T3	N2	No				No			5040	Yes	Alive	5	10	No	PR
594781	Male	54	Yes	80	Yes	No	6.5	Upper thoracic	2	T3	N2	No				No			5400	No	Death	7	7	Yes	SD
